# Supplementary material for: Enzyme structure dynamics of xylanase I from Trichoderma longibrachiatum
Source: BMC Bioinformatics. 2010 Oct 7;11(Suppl 6):S12. doi: 10.1186/1471-2105-11-S6-S12 (PMC3026359; doi:10.1186/1471-2105-11-S6-S12)
Supplement: Additional file 1 [file 1471-2105-11-S6-S12-S1.xlsx]

## Sheet: final results
			Apo	Xylohexaose		Centroid difference					Xylan		Centroid difference
ID	Peptide	Residue&Charge	D2O%	D2O%	Change rate%	Mean	SD	T-test	df	p-value	D2O%	Change rate%	Mean	SD	T-test	df	p-value
1	ASINYDQN	1-8 (1)	11	9	-2	-0.4919	1.0304	1.4321	8	< 0.01	17.47	6.47	-0.568	1.216	1.4012	8	0.1987
2	ASINYDQNYQTGGQ	1-14 (2)
3	ASINYDQNYQTGGQVSYSPSNTGF	1-24 (2)	62.8	27	-35.8	0.9661	0.3399	8.5284	8	< 0.01	31.6	-31.2	0.2922	0.2969	2.9521	8	0.0184
4	SINYDQN	2-8 (1)
5	DQNYQTGGQVSYSPSNTGF	6-24 (2)	61.6	21.7	-39.9	0.7114	0.1821	11.7192	8	< 0.01	26.45	-35.15	0.0919	0.2317	1.1893	8	0.2684
6	YQTGGQVSYSPSNTGF	9-24 (1)	45.6	18	-27.6	1.1621	0.2628	13.2654	8	< 0.01	24.4	-21.2	0.2032	0.1721	3.5408	8	0.0076
7	YQTGGQVSYSPSNTGF	9-24 (2)	48.78	20.2	-28.58	0.6794	0.1823	11.1827	8	< 0.01	21.3	-27.48	0.1322	0.1717	2.3084	8	0.0498
8	SVNWNTQD	25-32 (1)	12.45	7.57	-4.88	0.6672	0.2679	7.4722	8	< 0.01	9.29	-3.16	-0.0074	0.2488	0.0896	8	0.9308
9	SVNWNTQDD	25-33 (2)	14.5	4.26	-10.24	0.1268	0.3942	0.9653	8	0.3627	9.06	-5.44	-0.4882	0.3086	4.7457	8	0.0015
10	SVNWNTQDD	25-33 (1)	29.8	12.3	-17.5	0.6465	0.1212	16.0031	8	< 0.01	20.42	-9.38	-0.0559	0.1813	0.03878	8	0.3824
11	VGWTTGSSAPINF	38-50 (1)	47	19.61	-27.39	1.0629	0.1905	16.7371	8	< 0.01	33.16	-13.84	0.0681	0.2478	0.8244	8	0.4336
12	VGWTTGSSAPINFGGSF	38-54 (1)	34.52	15.82	-18.7	0.9381	0.3543	7.9428	8	< 0.01	20.61	-13.91	0.0495	0.3242	0.4578	8	0.6592
13	VGWTTGSSAPINFGGSF	38-54 (2)	32.28	7.68	-24.6	0.4687	0.1841	7.6522	8	< 0.01	29.77	-2.51	-0.0746	0.1771	1.2635	8	0.242
14	LSVYGWSTNPLVE	63-75 (1)	16.75	10.55	-6.2	0.1773	0.1512	3.5182	8	< 0.01	15.04	-1.71	-0.2002	0.1979	3.0347	8	0.0162
15	LSVYGWSTNPLVE	63-75 (2)	61.26	24.68	-36.58	0.6243	0.1443	12.9753	8	< 0.01	39.96	-21.3	0.045	0.0932	1.4478	8	0.1857
16	LSVYGWSTNPLVEY	63-76 (1)	17.21	7.85	-9.36	0.3248	0.1713	5.6872	8	< 0.01	16.54	-0.67	-0.1646	0.1606	3.0765	8	0.0152
17	LSVYGWSTNPLVEY	63-76 (2)	20.8	14.43	-6.37	-0.1142	0.2276	1.5049	8	< 0.01	21.65	0.85	-0.0678	0.1864	1.092	8	0.3066
18	SVYGWSTNPLVE	64-75 (1)	9.97	5.63	-4.34	0.2211	0.1433	4.6296	8	< 0.01	15.61	5.64	-0.1651	0.191	2.5937	8	0.0319
19	SVYGWSTNPLVEY	64-76 (1)	15.88	10.52	-5.36	0.2603	0.0948	8.242	8	< 0.01	13.58	-2.3	-0.1467	0.2064	2.1333	8	0.0655
20	SVYGWSTNPLVEYY	64-77 (1)	18.76	10.92	-7.84	0.3695	0.237	4.6773	8	< 0.01	16.48	-2.28	-0.1772	0.3409	1.5597	8	0.1574
21	YGWSTNPLVEYY	66-77 (1)	14.4	8.36	-6.04	0.314	0.1567	6.0113	8	< 0.01	17.3	2.9	-0.1605	0.1946	2.4742	8	0.0385
22	YGWSTNPLVEYY	66-77 (2)	46.42	26.5	-19.92	0.4475	0.1352	9.9327	8	< 0.01	25.77	-20.65	0.1567	0.104	4.5203	8	0.0019
23	YIMEDNHNYPAQGTVKGTVTSDGAT	77-101 (2)	90.88	35.44	-55.44	1.0861	0.2349	13.8733	8	< 0.01	60.26	-30.62	0.0787	0.2673	0.883	8	0.403
24	IMEDNHNYPAQGTVKGTVTSDGAT	78-101 (2)	83.74	42.21	-41.53	0.8823	0.5274	5.0184	8	< 0.01	63.1	-20.64	-0.0628	0.5804	0.0345	8	0.0739
25	EDNHNYPAQGTVKGTVTSDGAT	80-101 (2)	82.38	33	-49.38	0.8533	0.3257	7.8584	8	< 0.01	62.95	-19.43	-0.0682	0.2842	0.72	8	0.492
26	DNHNYPAQGTVKGTVTSDGAT	81-101 (2)
27	YTIWENTRVNE	102- 112 (1)
28	YTIWENTRVNEPSIQG	102-117 (2)
29	YTIWENTRVNEPSIQGTAT	102-120 (2)	72.88	36.68	-36.2	0.8337	0.1926	12.9844	8	< 0.01	60.03	-12.85	0.0164	0.1753	0.2799	8	0.7867
30	YTIWENTRVNEPSIQGTATF	102-121 (2)	74.39	32.65	-41.74	0.7598	0.1987	11.5698	8	< 0.01	60.2	-14.19				8
31	YTIWENTRVNEPSIQGTATF	102-121 (3)	69	34.8	-34.2	0.4264	0.1724	7.4193	8	< 0.01	59.07	-9.93	-0.0347	0.2216	0.4698	8	0.651
32	YTIWENTRVNEPSIQGTATFNQ	102-123 (2)	55.96	32.91	-23.05	0.506	0.585	2.592	8	0.0319	65.1	9.14	-0.3886	0.5815	2.0046	8	0.0799
33	IWENTRVNEPSIQGTAT	104-120 (2)
34	NTRVNEPSIQGTAT	107-120 (2)
35	NTRVNEPSIQGTATF	109-120 (2)	95.7	33.6	-62.1	0.2885	0.894	0.9681	8	0.3614	44.12	-51.58	-0.4629	0.9855	1.409	8	0.1965
36	RVNEPSIQGTAT	109-120 (2)
37	RVNEPSIQGTATF	109-121 (2)	44.54	21.4	-23.14	0.546	0.2429	6.7411	8	< 0.01	45.25	0.71	-0.1663	0.2423	2.0597	8	0.0734
38	RVNEPSIQGTATFNQ	109-123 (2)	39.31	16.7	-22.61	0.273	0.1115	7.3443	8	< 0.01	34.85	-4.46	0.0313	0.1623	0.0589	8	0.5786
39	RVNEPSIQGTATFNQY	109-124 (2)	61.25	32.23	-29.02	0.6612	0.1019	19.4713	8	< 0.01	56.38	-4.87	-0.1092	0.2907	1.1267	8	0.2925
40	YISVRNSPRTSGTVTVQNHF	124-143 (2)	74.86	38	-36.86	0.8307	0.3225	7.7268	8	< 0.01	57.56	-17.3	-0.1694	0.3407	1.4918	8	0.1741
41	ISVRNSPRTSGTVTVQNHF	125-143 (3)	29.37	15.76	-13.61	0.3136	0.1045	9.0065	8	< 0.01	20.45	-8.92	-0.1261	0.1172	3.2288	8	0.0121
42	ISVRNSPRTSGTVTVQNHFNA	125-145 (2)	36.33	12.97	-23.36	0.3182	0.1686	5.662	8	< 0.01	27.1	-9.23	-0.0848	0.19	1.3397	8	0.2172
43	ISVRNSPRTSGTVTVQNHFNAW	125-146 (2)	37.19	13.31	-23.88	0.3188	0.1219	7.8473	8	< 0.01	26.7	-10.49	-0.1107	0.1559	2.1303	8	0.0658
44	RNSPRTSGTVTVQNHF	128-143 (2)	23.13	14.5	-8.63	0.2763	0.1693	4.8957	8	< 0.01	21.46	-1.67	-0.1006	0.2016	1.4967	8	0.1728
45	RNSPRTSGTVTVQNHFNAW	128-146 (2)	24.23	7.74	-16.49	0.2565	0.124	6.2048	8	< 0.01	21.05	-3.18	-0.1174	0.1684	2.091	8	0.0699
46	SPRTSGTVTVQNHF	130-143 (2)	10	6.17	-3.83	0.4537	0.2579	5.2785	8	< 0.01	11.53	1.53	0.0291	0.172	0.5083	8	0.625
47	SPRTSGTVTVQNHF	130-143 (2)
48	VTVQNHFNAW	137-146 (2)
49	NAWASLGLHLGQMNY	144-158 (2)	47.44	29.65	-17.79	0.8253	0.1824	13.5738	8	< 0.01	44.19	-3.25	0.1296	0.1384	2.8082	8	0.0229
50	WASLGLHLGQM	146-156 (2)	10.59	14.31	3.72	0.2383	0.1044	6.8466	8	< 0.01	19.87	9.28	-0.0516	0.0991	1.5623	8	0.1568
51	WASLGLHLGQMNY	146-157 (2)	45.47	25	-20.47	0.5188	0.1086	14.3344	8	< 0.01	25.88	-19.59	0.1403	0.138	3.0484	8	0.0159
52	ASLGLHLGQM	147-156 (2)	55.68	32.27	-23.41	0.3143	0.1712	5.5093	8	< 0.01	20.98	-34.7	0.0291	0.1149	0.7586	8	0.4698
53	ASLGLHLGQMNY	147-158 (1)	32.86	2.45	-30.41	1.0308	0.4056	7.6243	8	< 0.01	22.55	-10.31	0.3286	0.3459	2.8497	8	0.0215
54	ASLGLHLGQMNY	147-158 (2)
55	GLHLGQMNY	150-158 (1)	44.18	28.38	-15.8	0.465	0.3202	4.3557	8	< 0.01	36.3	-7.88	-0.1752	0.4382	1.995	8	0.2646
56	HLGQMNY	152-158 (1)	19.95	7.65	-12.3	0.4594	0.2741	5.0281	8	< 0.01	10.76	-9.19	-0.0472	0.2264	0.6252	8	0.5492
57	VEGWGGSGSASQSVSN	163-178 (2)	57.35	29.37	-27.98	0.6036	0.1616	11.2056	8	< 0.01	42.86	-14.49	-0.0602	0.1874	0.0929	8	0.3638
